# Supplementary material for: Long Non-coding RNAs Responsive to Blast Fungus Infection in Rice
Source: Rice (N Y). 2020 Nov 12;13:77. doi: 10.1186/s12284-020-00437-w (PMC7661613; doi:10.1186/s12284-020-00437-w)
Supplement: Supplementary file 2 — Additional file 2: Table S2. LncRNAs responsive to M. oryzae infection. [file 12284_2020_437_MOESM2_ESM.xlsx]

## Sheet: LncRNAs
Table S2 LncRNAs responsive to M. oryzae infection
The log-transformed TPM (Trans Per Million) value was used for transcriptional level of each trnacripts in different treatments
LincRNAs
transcript	chromsome	start	end	strand	24h-1	24h-2	24h-3	24h-control-1	24h-control-2	24h-control-3	48h-1	48h-2	48h-3	48h-control-1	48h-control-2	48h-control-3	72h-1	72h-2	72h-3	72h-control-1	72h-control-2	72h-control-3
TU13913	Chr12	26946508	26947964	+	3.54822	0	0.92512	2.41344	0	0	5.57569	6.29688	5.77627	4.08316	3.48909	0	5.10161	6.08213	5.49003	0	0	0
TU3023	Chr1	24390742	24391820	-	6.57942	6.02038	6.40506	4.29345	4.15368	4.16286	6.63032	6.03162	6.07	4.13113	3.96113	3.91403	5.58916	6.17439	6.21358	3.32009	3.5713	3.95991
TU39921	Chr8	16255151	16259596	-	2.46875	2.07926	2.35122	0.683651	2.29209	2.08475	2.18436	2.85094	3.16699	1.36608	1.47304	1.27421	1.71573	1.25414	1.22249	0	0	1.30322
TU33943	Chr6	22556200	22558885	+	1.46747	0.586937	0.155986	0	0.475587	0	1.7136	0.552598	0.985682	0.119832	0	0.506615	1.4446	1.54216	0.690421	0	0	0.312277
TU29105	Chr5	4870759	4871320	-	0	0	0	0	0	0	1.74635	2.20282	1.59932	0	0	0	0	2.78051	0	0.796334	0	0
TU29927	Chr5	18293336	18294502	-	4.11463	3.80656	4.14373	3.97692	3.90705	3.92618	5.26648	4.824	4.7953	4.10859	3.96436	3.89898	4.49846	5.49635	5.16385	3.6745	3.72982	3.68018
TU4364	Chr1	34495414	34498543	-	0	0	0	0	0	0	0	0	0	0	0	0	1.63163	2.55451	2.03977	0	0	0.687054
TU10206	Chr11	20285832	20286286	-	1.20049	0.174915	0.851586	0.973806	0.0786536	0.735883	1.56147	2.10369	1.53281	0.843608	1.1377	1.76962	2.26839	2.19322	1.85699	0.423207	1.34867	0.990701
TU263	Chr1	1214752	1216662	+	1.54904	1.0439	1.63214	0	0.49216	0	1.07196	2.08278	1.62306	1.78457	1.82642	1.51198	1.96229	1.55942	1.2454	0.78048	0	2.00536
TU3348	Chr1	27933870	27935028	-	0	0.182093	0.02342	0	0	0	1.21446	0.99476	0.990839	0.861852	0.499005	0.633507	2.51913	2.94218	2.44997	1.40784	1.12741	1.77734
TU1584	Chr1	11495906	11496298	-	0.244888	0	0.0582819	0.323491	0.672215	0	0.94103	1.31706	0.985632	1.77163	1.10482	0.902294	2.26795	2.932	2.54754	0.857625	0.851921	1.26396
TU35688	Chr7	4567673	4568388	+	3.86595	3.45442	3.70354	3.91611	3.65692	3.42432	4.21855	3.79577	3.93477	2.9868	2.86019	2.84486	2.65813	2.81201	1.97322	2.61604	2.67828	2.35938
TU8501	Chr11	1286399	1287067	+	4.56263	4.31202	4.59143	6.04287	5.75775	4.86166	5.90321	5.7364	5.89768	6.51572	6.55363	5.91022	6.53021	5.67416	6.08262	5.95328	5.69498	5.19917
TU9217	Chr11	6869568	6871927	+	0	0	0	1.00154	1.47006	1.07425	0	0	0	0	0	0	0	0	0	0	0	0
TU34181	Chr6	25904024	25906543	+	0	0	0	0.996031	0.734895	1.37701	0	0	0	1.3824	0.206923	1.22636	0	0.631594	0	0.393361	0	0
TU12656	Chr12	15469874	15470859	+	0	2.99729	0	0	3.97311	0	2.50297	0	0	3.53492	3.2277	3.47246	3.76082	0	1.52098	0	3.34755	3.16115
TU5873	Chr1	41455537	41456011	+	4.91741	0	0	2.74872	0	0	0	0	0	6.31833	2.86971	3.53927	2.71593	0	1.7794	0	0.91502	3.05621
TU2418	Chr1	20441245	20441690	+	2.08614	3.27942	3.60339	3.94136	4.26873	2.97068	3.05247	1.21077	0	0	3.62688	4.19768	0.355772	1.55623	0	3.16927	2.4967	2.58797
TU12680	Chr12	13392396	13392917	-	0	0	2.30394	4.12996	4.17459	3.77393	0	0	3.73459	2.84738	0	3.95528	0	3.5863	4.38922	3.96961	3.11762	4.02449
TU12442	Chr12	11087161	11087664	-	0	8.7313	0	4.69426	0	10.6942	0	0	0	7.80694	3.35235	3.59727	3.18142	3.40513	3.24951	1.90321	4.62549	3.81243
IncRNAs
transcript	chromsome	start	end	strand	24h-1	24h-2	24h-3	24h-contrl-1	24h-contrl-2	24h-contrl-3	48h-1	48h-2	48h-3	48h-control-1	48h-control-2	48h-control-3	72h-1	72h-2	72h-3	72h-control-1	72h-control-2	72h-control-3
TU40741	Chr8	25219236	25221861	+	4.5259	5.21154	3.78806	4.51756	4.61293	3.83085	4.50048	3.89689	4.24524	2.12886	2.9554	2.88476	3.22017	3.48101	4.01737	1.6608	1.29933	2.72311
TU7759	Chr10	20556264	20557629	+	3.53651	3.88054	2.96097	3.96828	3.30381	3.2098	5.13261	4.55712	4.27044	3.48445	4.628	3.3893	4.87636	5.84672	6.22919	2.75798	3.81737	3.13759
TU36373	Chr7	13530111	13530672	+	3.57919	2.46899	0	2.84486	0	1.28871	3.6672	0	1.07989	0.917307	0.916255	1.57974	2.61806	2.54739	2.08704	0	1.24155	0
TU6677	Chr10	11802080	11802954	+	1.96307	2.75581	1.27626	1.66864	1.90258	1.29057	1.50374	1.09369	1.98498	0	0.0960176	0.532903	1.62565	1.16534	1.4914	0	0	0.362955
TU7496	Chr10	11090642	11091931	+	0	0	0	0	0	0	1.61452	0.495343	1.17068	0	0	0	1.03155	1.45535	2.32681	0	0.381	0
TU41436	Chr9	2219188	2219812	+	3.48113	3.53693	2.75357	1.02291	3.58665	1.76851	2.18169	2.77076	3.15352	2.79136	3.70782	3.05098	3.05768	3.37526	3.30102	1.90114	1.4423	2.13888
TU9616	Chr11	11694291	11697303	-	2.1954	4.00526	2.22591	2.91936	3.15474	2.35749	2.92093	3.02684	3.81663	2.74808	3.04397	2.47902	3.39739	2.82905	4.1746	2.50388	2.20529	2.05511
TU8210	Chr10	21989865	21990795	+	2.54718	1.45575	2.01724	1.13345	1.20175	0.639242	2.51329	2.90366	2.60255	1.53233	2.31281	0.88774	1.42606	0.45232	2.42455	1.02769	2.70769	2.87673
TU28690	Chr5	2959298	2959515	-	0	1.096	0	0	2.92007	0	0.0262321	0	0.723669	1.18892	0	0.019719	0.893594	1.5149	0.674759	0	0	0
TU37068	Chr7	21525039	21525431	-	0.227104	0	0.712532	0.960931	2.1954	1.49405	0.89139	1.17115	1.60803	1.27188	2.18977	0.88544	2.1954	1.25813	3.01552	2.32998	1.87447	0.660064
TU9833	Chr11	15675954	15676409	+	0	0	0.704328	1.27848	2.26931	1.56434	0.773618	0	1.99881	0	1.85361	1.29527	2.72404	1.04017	2.17063	0.455472	1.35239	2.44146
TU4895	Chr1	33652292	33655081	+	5.0295	5.31727	4.47811	6.42942	6.45941	5.6882	5.88104	4.27321	6.01335	5.41738	5.62404	5.15693	5.58479	5.80897	5.44746	5.93334	5.19362	5.9432
TU21867	Chr3	20738452	20738959	-	0	2.46425	0	0.848488	0.593786	2.27149	0.196283	0.425268	1.1846	2.09835	2.53239	1.83986	1.42935	1.36314	1.84603	0	1.46505	2.6639
TU7615	Chr10	19607249	19607468	+	0	0	0	2.22865	0	0	0	0	1.24931	0	0.0209452	0	0.466568	0.212994	0	1.44505	1.09516	2.6045
TU9478	Chr11	9979622	9981008	-	0.113611	0.4468	0	2.21055	1.29071	1.03337	2.34176	0.613117	0	0	1.80483	2.15774	0	1.54488	0	0.118754	0.215054	2.07918
TU12253	Chr12	9921537	9921879	-	1.59753	1.19632	0.232571	2.59405	2.69882	2.9611	1.15009	1.75161	0.274903	0	0.439022	1.74535	0	0	0	0	0.0455408	2.26619
TU43124	Chr9	19420036	19420370	+	9.44835	9.33462	8.76262	10.8972	10.373	9.87175	10.3552	10.2999	10.816	10.5507	11.1502	9.88519	10.5658	7.86907	10.1525	10.7454	10.4694	10.3921
NATs
transcript	chromsome	start	end	strand	24h-1	24h-2	24h-3	24h-contrl-1	24h-contrl-2	24h-contrl-3	48h-1	48h-2	48h-3	48h-control-1	48h-control-2	48h-control-3	72h-1	72h-2	72h-3	72h-control-1	72h-control-2	72h-control-3
TU13914	Chr12	26913101	26947964	+	6.5892	0	0	0	0	0	8.67847	7.20534	9.34204	7.06457	6.76153	0	8.32993	4.71968	8.55808	0	0	0.263318
TU2040	Chr1	16979183	16982905	-	9.15212	9.45377	8.71382	5.35136	0	9.78263	8.8898	5.3721	7.4795	0	0	0	0	0	7.49555	7.92086	0	0
TU12679	Chr12	13353597	13392917	-	7.68981	7.66878	6.40549	3.7593	2.01873	2.82098	7.34192	7.51216	2.61409	1.72837	7.62458	2.99797	7.11119	0	2.84534	0	0	3.69447
TU11034	Chr11	28022976	28025843	+	2.84846	2.94953	2.31579	0	0.335515	1.31343	5.22348	4.7983	5.45543	0.240152	2.39077	0.321343	3.4567	2.62866	1.83086	0.9914	0.147636	3.03569
TU5663	Chr1	41346831	41348158	-	4.76844	5.60574	3.55227	2.11365	2.98341	3.72813	4.90818	4.62434	4.82068	2.76344	2.5052	2.07501	2.97202	2.9798	2.72662	1.25733	0.57658	0
TU43449	Chr9	18514865	18541188	+	4.73114	3.13122	4.28786	1.80673	2.27543	0	3.22905	5.52644	0	0	0	0	0	0	5.79184	0	5.29765	0
TU26647	Chr4	25828648	25828964	+	1.97057	3.11147	1.04756	0	1.58909	0	2.74588	0.820155	0	0	0	0	1.76065	2.91298	4.23304	0.875672	0	0
TU197	Chr1	1348299	1366037	+	0	0	3.24046	0	0.010333	0	4.02021	2.94647	3.11011	0	2.4778	0.0209751	0.553262	2.84571	4.17969	2.78421	1.68727	0
TU11912	Chr12	5857033	5857401	+	5.68415	5.9377	4.05046	3.58796	4.40586	4.13921	5.87119	5.60996	6.09711	4.37819	4.4038	3.7477	4.50129	5.07128	5.47964	2.43726	4.29628	3.9191
TU16618	Chr2	22064970	22065229	+	3.64829	3.87018	1.97199	5.12817	2.93473	3.17792	5.96347	4.89463	4.86638	3.42678	3.68499	1.71572	6.38311	7.42113	7.03968	3.61833	4.93782	4.92454
TU2386	Chr1	20211412	20213106	-	0	2.93495	0	1.349	2.54288	1.54512	5.2627	4.28779	5.05729	0	2.7859	0	0	3.30971	3.95003	0	1.45003	2.86346
TU204	Chr1	1347605	1354752	+	8.32285	8.09452	7.27889	7.27644	7.54102	6.48655	9.52567	9.02592	9.65397	7.64662	8.04737	7.94247	9.60321	10.3156	10.5932	8.69992	8.49459	9.08795
TU2637	Chr1	20880567	20883139	+	0	2.03765	0.16608	1.53396	0	0.461491	2.32614	2.34133	3.1221	2.77385	2.88209	0.192992	3.38766	4.84011	3.83561	2.45404	1.23939	0
TU4649	Chr1	36030078	36030494	+	0	0	0	0	0	0	0	0	2.0145	0	0	0	2.97534	3.38405	1.33643	0	0	0
TU38452	Chr8	654041	657338	+	0	0	0	0	0	0	3.4069	2.50772	2.5211	0	0	0	0	5.08947	0	0.483472	3.7521	0
TU39867	Chr8	15824971	15833422	-	0	1.13712	1.96304	0	0	1.80796	2.81414	1.68703	1.37124	0	0	0	0	1.36954	0.457023	0	0	0
TU42027	Chr9	8277	17405	-	3.9794	7.29186	6.53978	7.29734	8.22053	3.87837	6.22903	5.21888	6.40842	6.04874	5.31674	0.755773	6.54402	6.6679	7.23973	5.20956	4.71447	5.95453
TU14642	Chr2	4809064	4809453	+	1.36587	1.82495	2.02944	2.66921	2.10284	0.298941	1.47155	1.92496	2.506	0.132224	0.426906	0.114654	2.47868	3.07251	3.77694	0.788104	2.54729	2.65512
TU24787	Chr4	9318824	9324507	-	0.934891	0	0	0	0	0	2.28899	0	0.43296	0	1.54367	1.41341	2.98257	2.68168	3.43046	0.607741	0.0899889	0.654412
TU32645	Chr6	7230540	7230918	-	1.01288	0	0.427918	0	0	0	0	0	1.7207	0	1.01288	0	0.977177	2.98128	2.22562	0	0	0
TU37134	Chr7	21437224	21445223	+	2.5074	3.66267	1.7942	3.21822	3.35402	2.23827	3.24833	2.48005	3.71697	2.59796	2.42227	0.245346	3.31064	3.11478	3.78412	1.226	1.69399	2.33974
TU37655	Chr7	25653967	25657322	-	0	0	0	0	0	0	0.529891	1.02639	0	0	0	0	2.67583	2.06398	2.74222	0	0.115655	0.892461
TU33020	Chr6	12000805	12012906	+	0	0	0	0	0	0	1.87011	0.747848	1.83891	0	0	0	1.77821	2.42754	0	0	0	0.79642
TU41192	Chr8	27875250	27875904	-	0	0	0	0	0	0	0	0	0	0	0	0	2.52528	4.02325	2.92025	0	1.92706	0
TU40605	Chr8	24051949	24052309	+	1.10739	1.84726	0	0.842956	2.24385	0.0248345	2.32907	1.63479	2.05389	1.86821	0	0	1.53209	1.73566	1.37275	1.16731	0	0
TU33583	Chr6	18958436	18971776	+	0	2.56956	0	0.804505	0	0	2.17475	2.68149	2.11754	1.62317	0	0.995066	1.71807	2.72424	2.77037	2.91156	1.23209	1.81318
TU32071	Chr6	3337339	3337742	-	2.44587	0.723109	2.46328	0	0	0	1.72632	0	1.68897	0.726319	1.72789	0	1.46328	1.14136	0	0	1.72632	0.141356
TU42325	Chr9	11553813	11554995	+	1.20085	2.72125	0.723676	1.08939	1.69148	0.584355	2.57198	2.62412	2.4284	2.0239	2.08109	1.97501	3.35582	2.47496	3.70793	1.25567	1.67584	2.10298
TU12565	Chr12	13982245	13982494	-	2.50584	0	1.88156	1.56348	0.919627	0	2.15325	1.56348	2.33607	2.14845	1.14845	0.563483	2.65208	3.36946	2.56348	1.50709	2.14202	1.81646
TU1428	Chr1	9161692	9162046	-	0	0	0	0	0	0	0	0	0	0	0	0	1.61902	3.03406	2.35599	0	0	0
TU12524	Chr12	13021932	13025206	-	0.910972	1.25129	0.337361	1.45823	0.888863	0	0.958221	1.46174	2.61147	0	0.368699	0	0.941625	2.09191	2.53494	0.646639	1.93526	0.80746
TU39516	Chr8	10495317	10504045	-	2.24933	3.10176	0.83056	2.53044	1.34216	1.6627	2.01644	1.62198	2.42399	1.68765	1.82525	1.26634	1.97062	1.97506	2.47695	0.105622	0.120876	1.33133
TU12555	Chr12	12141164	12144373	-	1.03787	2.09576	1.61408	0.159832	0.803377	0.635949	1.04374	0.936005	1.63001	0	1.1112	1.30536	0	0	1.9769	0	0	0
TU42070	Chr9	10473296	10476716	-	0.398555	2.13432	0	0.796509	0	0	0.438719	0.770389	1.36706	0.705815	0.791534	1.40003	1.42745	1.59733	2.68914	0	0.454661	0.546011
TU30961	Chr5	25970088	26013321	+	0.183291	0.0339128	0	1.00075	0.866698	1.16211	0.629692	2.5812	4.11932	0.0192664	3.6598	3.73072	4.3967	1.40343	4.23457	0.0195653	0.421364	0.8932
TU6897	Chr10	14292771	14323945	+	1.49256	0.147419	0	0	0	0.068375	1.21299	2.57258	0.980024	0	0	0	0	0	0	0.786713	0	0.0959811
TU21811	Chr3	12684353	12688110	-	0.791909	1.90742	1.66365	1.18227	1.47413	0	1.73621	0	2.2877	2.35142	1.44899	1.14941	1.23429	1.34461	2.65216	0.467407	0.0491107	0.199596
TU2946	Chr1	22919035	22919357	+	0	0	0	0	0	0	0	0	1.81769	1.62806	0	0	2.3345	2.71494	1.33643	1.29972	0	0
TU27378	Chr4	31041359	31042542	-	0.391048	0	0	0	2.056	0	0.537233	0	1.86857	0	0.558067	0	2.70891	0.769073	1.80245	0	0.192169	0
TU31775	Chr6	1371090	1373726	+	1.14072	0	0	0.542481	1.55869	0.944253	0.932594	1.29721	1.34261	0	0	0.50196	2.47742	2.04504	2.80845	0.629499	0.791073	1.96527
TU11166	Chr12	689602	690651	+	2.51915	3.92536	2.98767	3.88975	2.3469	0	3.98751	2.25418	3.78579	3.53587	4.79877	3.97092	4.62504	4.03439	3.98396	2.73371	2.9636	2.84246
TU38929	Chr8	4550975	4552970	+	2.11381	0.534241	2.21967	2.2801	3.07992	0	1.15912	0.340674	2.80183	1.28865	0.187207	1.67086	1.51603	2.16175	0.893476	0.321289	0	0
TU1499	Chr1	10333363	10334327	+	1.85479	2.26207	0	1.88445	1.73341	1.02291	2.69798	2.76407	2.75886	2.83688	1.28597	2.01192	3.08663	4.07107	3.37764	2.12908	2.38118	2.71573
TU10871	Chr11	27204256	27204548	+	0	0	0	0	0	0	1.59378	0	0.136539	2.46713	0	0.131705	4.00116	4.52248	3.64895	2.36684	1.06548	3.0567
TU32324	Chr6	5068541	5071133	-	0.83077	2.50802	1.20793	0.472172	1.86277	0.588112	2.20769	1.7454	2.15944	2.37277	2.08205	2.00292	2.57519	2.48206	3.56991	1.79418	1.36652	2.07044
TU21087	Chr3	9957066	9958449	-	8.98157	8.91292	8.28255	8.65106	8.92764	8.6151	9.78814	9.56116	10.392	10.1843	9.50214	9.64693	11.2028	12.2681	11.8855	9.91604	10.5007	10.697
TU25274	Chr4	7888363	7959632	-	0.192781	2.46948	0.0999994	0.684361	1.23685	0	1.15602	1.14845	1.60681	1.6753	1.37924	1.58855	1.5658	1.67248	2.74487	0.00165526	0.95007	0.843123
TU5518	Chr1	33692358	33696516	-	1.18216	0	0.752713	1.0595	2.08963	0	0	2.02622	1.48855	0	2.00294	0	1.95627	1.77003	1.32174	0	0	1.19941
TU9079	Chr11	5814611	5815272	-	0	0	0	0	0.108954	0	0.859454	0.376027	0	0.786007	0.480579	0.776113	2.64905	0.846068	1.21251	0	0	0
TU24359	Chr4	885573	894140	+	0.17761	0	0	0.372179	0.706157	0	1.22815	0	0	0	2.06729	0	1.81199	2.04157	1.21153	0	0	0
TU451	Chr1	3432065	3432985	+	0	0.682166	0.554849	0.428639	2.51881	0	1.35538	1.49655	2.00036	0	0.810367	0	2.09996	0	0.770831	0	1.3381	0.779094
TU33181	Chr6	13947395	13947673	-	2.40227	1.98723	1.40227	1.94329	1.97597	2.20963	1.40227	0	1.95972	2.55931	1.93001	0.964615	2.20963	1.96787	1.61847	0	0	0.363277
TU453	Chr1	1994296	1997882	-	1.3112	1.53513	0	1.33631	3.25027	0.147149	2.21761	0.802257	1.8769	0.454441	0	0.153468	0.548893	1.10309	0	0	0	1.2262
TU20721	Chr3	9961500	9964447	+	2.96386	2.46776	1.43257	2.8229	3.30418	2.80641	2.88654	2.19373	3.23877	2.54587	3.11072	2.66411	4.06004	4.16762	3.03224	2.7338	2.10032	1.92154
TU13089	Chr12	19637982	19642033	-	2.81552	3.04912	1.64991	2.94087	2.56022	2.95297	3.62295	3.33002	4.15748	2.57405	2.32451	2.99532	3.35188	3.53611	2.49315	2.66848	3.37944	3.26411
TU28	Chr1	163959	169012	+	2.5608	1.86829	0	1.94413	1.01022	1.7623	2.56222	0.865351	1.88792	1.90565	2.27604	2.79652	2.60633	2.15985	3.22612	1.98753	0.9929	0.907884
TU30467	Chr5	22032769	22038151	-	0	1.00945	0.116149	0.0128089	0.35642	0	0	0	0.898234	0.942891	1.4751	0.919313	0.61355	1.66403	1.45023	0	0	0
TU19767	Chr3	4989389	4992912	-	3.03156	1.61323	0.464811	3.23775	1.82629	2.56487	3.00806	2.42773	3.64252	1.46362	1.87082	1.8385	2.18514	2.12539	2.6074	1.84704	2.46397	2.04439
TU22590	Chr3	27588210	27612021	+	3.13679	3.39477	2.1531	1.32813	1.47409	1.21502	2.78896	1.31575	1.9493	2.44775	2.3565	2.8772	1.59227	1.693	2.03475	1.95073	1.80914	2.85209
TU11960	Chr12	6461650	6463570	-	2.29364	3.79382	2.24376	3.13145	3.40675	3.15715	2.93457	2.49186	3.01507	3.10681	3.13445	2.89699	2.2884	3.2394	3.48115	1.92529	2.08022	1.28827
TU20290	Chr3	8222025	8223847	+	1.72783	1.10723	2.48042	0	0	0.539251	1.37094	0	1.19958	0	2.30053	2.61358	0	0	0	0	0	1.35389
TU43475	Chr9	21222025	21222686	+	0	0.589613	1.42145	2.11676	0.175591	1.40231	1.76778	1.46761	1.4787	0.297675	0	0.143609	1.1394	0.91522	0.981533	0	2.8181	2.9801
TU12082	Chr12	8015578	8023423	+	0.0705281	0	0.891839	1.22946	1.32647	1.46658	2.16835	1.11204	0	0.158534	1.96199	0	1.83525	2.33367	2.6299	1.29043	2.63242	1.63406
TU5077	Chr1	38698111	38702549	-	1.02443	1.20399	0.713119	1.92413	2.62001	1.84624	1.40465	1.3235	1.90794	1.55911	1.92569	0	2.29648	0.708302	0.296477	0.517723	0	1.19597
TU15106	Chr2	7619961	7621739	-	0	0	0	1.57777	2.16273	1.74769	1.89969	1.16273	2.74769	1.74769	1.38375	0	2.28264	3.01251	2.3734	1.16273	2.3865	2.03545
TU11042	Chr11	28031858	28032860	-	0	0	0	0.434402	2.02636	1.7428	1.76079	0.442111	2.60814	0	1.00972	0.943676	2.43652	2.60712	1.01937	1.98858	1.75633	1.75633
TU21796	Chr3	19865520	19870914	+	0	0	0	0	0	0	0	0	0	1.85376	0.996337	1.11415	2.06496	1.5665	1.79666	0.230705	0.684961	1.77074
TU23798	Chr3	34192968	34193585	+	0	0	0	1.44	1.47757	1.17897	0	2.18095	2.57773	1.16852	0.750558	1.49318	0	0	1.1669	0	0	0
TU29855	Chr5	16872370	16874226	-	1.41557	0.665727	0.970089	1.60993	2.43892	2.08616	1.74304	0	2.29752	0.868962	1.80156	2.15585	1.77094	2.16579	1.44004	0.257438	1.69631	1.75803
TU42132	Chr9	10619504	10624818	+	1.90627	1.21039	1.68596	0.320285	1.98253	1.29083	0.420527	0	0.565012	1.68432	1.28153	1.63401	0.324142	0.694076	0	0	0.976114	0
TU9861	Chr11	15796447	15805149	-	0.403021	0	0	1.33261	1.20323	1.28284	0	0	0.146062	0.25431	1.27481	0	0	2.34403	1.91522	0.45266	0	1.42945
TU18033	Chr2	31231154	31231793	+	1.61613	2.28011	1.40682	2.58131	3.7993	3.57609	2.77122	1.95399	2.95279	0.586134	2.55286	3.5502	3.69225	3.91602	2.09954	2.52492	2.25678	3.76847
TU5055	Chr1	38082097	38088582	-	0	1.44804	0	2.66125	2.18531	2.55988	1.02173	3.10093	3.14468	0.520491	2.43573	2.6596	2.71679	2.27767	2.05847	1.34886	2.22451	1.81921
TU22950	Chr3	30125242	30127813	+	0.212608	1.00448	0.128932	0.567353	0	0	0	0	0	1.12908	0.918362	1.56285	0.351972	0	2.00652	0.111907	0	2.12345
TU11216	Chr11	27244747	27344562	-	0	0	0	2.77752	2.18741	2.57097	0.268288	0	3.38265	0	1.87156	0	2.18258	2.41063	2.04025	0	1.45623	2.19127
TU14121	Chr2	1326942	1327631	-	3.94073	3.52927	3.2393	4.85302	5.46416	5.00676	3.49921	1.51922	5.07486	3.41138	3.37856	2.24537	3.94221	4.28703	3.42014	4.09647	2.22112	4.6168
TU42095	Chr9	10846039	10846719	-	1.42463	0.88907	1.63462	2.60283	1.77115	2.61443	0.0692595	0	0	0	0	0	0	0	0	0	0	0
TU15227	Chr2	8422986	8423606	-	0.780853	0	0	1.19264	2.37551	1.2096	0	0	0.764552	0	0	0	0	0	0.793764	0.784092	0	0.21201
TU37846	Chr7	25427633	25435716	-	1.2594	1.46093	0.555639	3.09987	2.82739	3.05583	2.28836	1.61139	1.55123	1.65464	1.55163	1.05541	0.554038	1.57749	1.52775	0.291003	0.98937	1.82274
TU5468	Chr1	40220864	40221190	-	0	0.0499681	0.0438162	1.26621	2.59762	1.40227	0	0.353361	0	0	0.0499681	0	1.00634	2.16214	1.419	0	1.66139	2.08784
TU32806	Chr6	9145914	9147811	+	1.68829	2.16682	1.3934	3.02437	3.85021	2.8703	2.21815	2.65594	2.28286	3.08505	3.38708	1.66979	3.55867	3.02905	2.19104	1.95201	2.64166	2.92662
TU33441	Chr6	17361997	17364763	+	1.03111	2.19473	0	2.11884	1.70256	0	0	1.23107	1.20088	2.02822	3.45514	2.4642	0	1.51103	1.29324	0.958236	0	0
TU13088	Chr12	19637982	19642033	-	2.43853	2.43507	2.54471	3.1031	2.21756	3.16147	2.24929	2.21528	2.19115	3.32616	3.6161	3.24939	2.66662	3.08079	4.17385	3.613	2.91083	3.12649
TU14351	Chr2	2674436	2675940	-	4.55466	4.4615	3.95971	5.35488	5.5456	5.15289	5.27173	4.35725	5.70039	5.12842	6.15356	5.1943	5.74757	5.67216	5.45177	5.51242	5.59433	5.92911
TU3643	Chr1	29965683	29966256	+	4.27994	5.04694	4.14887	6.63456	6.36229	5.21685	4.80674	5.12426	5.59457	5.07505	5.38353	5.25727	5.5394	5.33289	5.55998	5.41561	5.06752	5.78997
TU7853	Chr10	17971394	17973629	-	5.11048	5.16571	4.02814	6.17678	5.997	5.82795	5.65532	5.15739	5.9018	5.73411	5.82466	5.53527	5.64626	5.81568	5.81237	5.97629	6.23661	6.21367
TU28134	Chr4	35031996	35032530	+	1.75874	1.39845	1.58731	3.08507	2.88893	3.23446	1.02184	0	2.69494	0	2.36342	0.583048	1.41676	3.07789	1.67333	2.76422	2.44642	2.57935
TU23220	Chr3	31946518	31955510	+	0.0419929	0	0	0	0	0	1.06663	0	0.3384	0.833858	1.45539	0.587261	0.445457	0.489306	0.728014	1.91681	1.80415	1.96279
TU13206	Chr12	22283155	22287628	-	1.83728	2.23839	1.53907	4.2335	3.658	3.64921	0	2.25486	2.72807	1.99003	0	1.9225	2.28288	2.59983	1.47024	0	3.19036	3.81182
TU18824	Chr2	35755465	35755864	-	0	0.804934	0	1.6261	0	0.220688	0.21042	1.56697	0.220688	2.33464	1.17125	0.109042	0.300305	1.23088	0.767637	1.49265	1.76764	2.08816
TU38932	Chr8	4550975	4557329	+	0.237462	1.02939	0	0	0	0	0.814054	0.850631	0	1.8334	1.36825	1.17149	0.113166	0	0	0.715285	1.35759	2.33507
TU12218	Chr12	8493497	8534366	-	5.65699	5.4559	0	3.49926	5.27647	3.24418	5.15154	4.25875	4.03775	5.10573	4.33921	3.77107	2.82709	1.6653	3.22633	4.03051	4.31532	4.4497
TU25866	Chr4	20844407	20851857	-	0.906914	1.05081	0.307303	1.82354	2.61996	1.43395	0.705091	1.39899	1.17763	2.29971	2.24399	1.57695	1.16955	1.40272	1.71768	0.861449	0.632547	2.23884
TU38279	Chr7	29021181	29024593	-	0.837477	0.412074	0.490625	1.78116	1.73134	0.841765	0.921934	1.475	2.86219	1.81281	0.880971	1.90776	0.885816	0.751249	1.8146	2.01216	2.84746	2.53745
TU10628	Chr11	24504516	24507700	+	7.14454	6.95832	6.17451	8.2178	7.8131	8.07805	5.26887	5.04164	6.20241	6.21727	6.02905	5.93339	5.0205	4.58564	4.64146	4.56997	5.20437	5.15287
TU31951	Chr6	2547165	2548106	-	2.69425	2.62691	1.60691	2.44443	2.59251	3.1598	1.24369	0	1.66975	2.91131	2.55734	2.47452	2.05575	1.56621	2.87129	3.00218	1.34649	2.27506
TU11627	Chr12	3293348	3294172	-	4.51395	4.81699	4.01466	7.20951	6.83391	6.08827	5.34304	5.01068	5.10916	5.27607	5.41851	4.60066	5.38007	5.76841	4.66287	5.68994	4.8694	5.14456
TU30161	Chr5	19336967	19340822	+	0.936404	0	0.235559	1.94177	2.47984	1.71364	0.0761185	0	1.70922	2.05197	0.448716	0.929301	2.43671	2.50498	0.0336718	1.02207	2.20673	1.65275
TU16319	Chr2	19598428	19599674	+	0.228752	0	0	2.31456	1.54597	1.59281	2.02342	0	0.202774	0.445062	0.125531	1.3467	0.542371	1.16078	1.11225	2.03242	1.01306	1.39755
TU2480	Chr1	21071821	21072215	+	2.00327	2.73118	2.43865	1.84558	1.92512	2.53807	2.07016	2.06054	2.16423	3.97142	2.78576	3.93908	1.74392	1.69134	1.93677	3.21938	2.65921	2.56269
TU38946	Chr8	4547035	4550733	-	1.51388	1.30208	1.09643	0.577818	2.38218	0.335879	0.26522	0	0.0891808	2.49712	2.32819	2.78494	1.12872	1.8321	2.1471	1.0244	1.8571	2.45983
TU9387	Chr11	8123251	8136949	-	1.77328	2.01072	1.81885	3.12079	2.88851	2.64868	1.74918	0.923663	2.22231	2.27688	1.62531	2.11768	0.607788	0.546963	1.33202	1.02521	1.75014	2.67943
TU24610	Chr4	3814936	3821419	+	0.716393	3.38422	0	3.44549	2.79343	0	0	1.99691	0.150291	0	0.281984	1.44824	1.63699	0	1.82129	2.92247	3.60709	2.6934
TU16905	Chr2	23721269	23726072	-	0	0	0	2.68358	2.81149	2.17337	2.65704	2.24814	2.78643	2.61012	2.95526	2.4661	3.38198	2.8921	2.91413	2.38862	2.91471	3.37025
TU40985	Chr8	25067354	25068024	+	1.53422	2.78729	2.35204	3.67387	3.41781	3.13889	2.67942	1.54815	3.30381	2.61259	3.86278	3.4362	2.82213	2.9408	2.39654	3.28078	3.35526	3.2624
TU30167	Chr5	20320049	20321510	-	0	0	0.0169869	1.33698	0.960404	2.15931	0	1.41576	1.72002	2.0272	2.4155	2.45565	1.48036	2.15372	2.72113	1.0206	2.0212	2.84011
TU8170	Chr10	22824442	22825686	+	2.24235	2.28364	2.57838	3.62239	3.20211	3.30923	3.4114	2.66627	3.95611	4.18939	4.94477	3.72404	3.10688	4.58842	3.09763	3.6729	5.33627	4.08483
TU41961	Chr9	8686337	8691221	+	0.602774	0	0.113342	0	2.21232	0.940549	0.250262	0	0.504403	1.19332	0.861803	1.75174	0	0.503036	0	0.659732	2.69134	0
TU30404	Chr5	22158424	22159096	-	1.63484	2.38109	0.64745	3.31327	3.46204	3.24009	0.549133	0.891502	0	0.700835	1.31572	1.25026	1.50428	0.368334	0.781281	1.25435	1.64685	1.05232
TU9306	Chr11	6884919	6885836	-	1.55562	0.863377	1.10951	3.08212	3.13771	3.27991	0.422831	0.314759	3.27051	2.87963	0.691464	2.49498	1.23276	0.955632	1.99772	1.91083	2.09361	0.673051
TU32602	Chr6	6949582	6950777	+	0	1.69708	0.897121	1.83973	2.19422	2.44204	1.56797	0.0107183	0.840161	1.79553	2.2484	2.51237	1.90291	0.93955	0.553856	1.25904	0.146355	2.49384
TU34233	Chr6	26277109	26277904	-	0	0	0	0	0	0	0	0	0	0	0	0	0	0	0	1.8602	4.30237	2.48881
TU27959	Chr4	34115678	34116531	+	0	0	0	1.01142	0	0	0.524637	0	1.93998	0	0	0	0	0	0	3.28423	3.74324	3.47588
TU33861	Chr6	22710337	22711195	+	0	0	0	2.88014	1.77292	1.42539	0.590591	1.25727	0.671163	0.0594896	2.19279	0	0	0.182344	0.377595	1.52551	1.34206	1.31415
TU7285	Chr10	17177927	17179784	-	1.06288	1.11324	0	3.00984	2.49712	1.82693	0.779434	1.1056	3.21627	2.12472	3.25117	2.84823	1.19282	2.61907	1.58186	2.54868	2.18996	2.46866
TU32724	Chr6	6783878	6787577	+	6.5467	6.66058	7.63074	6.98878	7.75548	7.08081	4.1679	5.4272	8.59832	6.76631	8.73	6.39331	6.60559	6.91828	6.65287	9.3546	7.87213	8.49448
TU33584	Chr6	18958436	18965189	+	0	0	1.05255	1.56276	1.96024	0.599944	0	0	0	1.31737	2.48214	2.5651	2.85611	0	0	0	1.10037	2.59514
TU10117	Chr11	19359379	19401806	-	0	0.626119	0.227024	1.16217	0	0	0	0	0	2.76499	0.848512	1.37207	0	0	0	1.15733	2.88099	2.56629
TU27616	Chr4	31963751	31965014	-	0	2.00207	0	4.72935	2.76561	0	0.93621	2.2282	0	4.24538	4.09133	2.83507	4.96059	4.15128	3.72488	3.6002	3.58801	5.25646
TU5774	Chr1	42128553	42135944	+	0	0.775127	0	3.54934	4.26572	2.3592	0.260371	1.78254	0	2.13129	2.66655	0	0	3.77765	2.31078	2.24324	2.99665	2.73441
TU20552	Chr3	8805688	8806159	-	0	0	0.609184	3.8473	2.75623	4.68951	5.02404	1.76681	2.17697	5.15623	0	1.80009	2.34567	0.985043	0	5.79006	3.96392	0
TU3624	Chr1	28284525	28382319	+	0	0	0	0	5.47939	0	6.42716	0	5.95385	5.38921	3.9809	5.01581	0	0	0	5.89338	5.43814	6.23185
TU41516	Chr8	22322552	22327776	-	6.24388	4.61565	4.35858	8.74823	9.87646	7.78561	7.38288	6.81482	11.2778	10.2834	8.9531	10.0431	3.63065	7.75292	0	6.87868	7.80195	11.6965
TU26032	Chr4	9108754	9157037	-	10.4497	14.8451	0	13.506	13.9641	10.3215	9.34833	11.8386	10.4247	12.7906	12.2108	14.0734	7.90983	0	1.65475	12.192	13.2125	11.0723
